# Supplementary material for: The HD-ZIP Gene Family in Watermelon: Genome-Wide Identification and Expression Analysis under Abiotic Stresses
Source: Genes (Basel). 2022 Nov 29;13(12):2242. doi: 10.3390/genes13122242 (PMC9777774; doi:10.3390/genes13122242)
Supplement: Supplementary file 1 [file genes-13-02242-s001.zip]

Archive with 3 entries (3 files):
- Figure S1.pdf
- Figure S2.pdf
- Supplementary Tables.xlsx
