# Supplementary material for: The HD-ZIP Gene Family in Watermelon: Genome-Wide Identification and Expression Analysis under Abiotic Stresses
Source: Genes (Basel). 2022 Nov 29;13(12):2242. doi: 10.3390/genes13122242 (PMC9777774; doi:10.3390/genes13122242)
Supplement: Supplementary file 1 [file genes-13-02242-s001.zip › Supplementary Tables.xlsx]

## Sheet: Table S1
	Table S1 The primers used in this study
	Gene Name	subfamily	gene ID	F	R
	ClHDZ1	II	Cla97C01G006340	TCATCGACTCGTCCTCCGCTAA	GCCACCGCCCATTCTTCTTCTG
	ClHDZ3	I	Cla97C01G013400	GCGACGACGGTGGTAGTATAAGTG	TGACCCAGAAAGGAACAGAGCATT
	ClHDZ4	II	Cla97C01G017140	CCCTGAATCCGAGCCTTCCTTAAC	ACGCTTGACCTTACCGCCAGA
	ClHDZ5	I	Cla97C01G017950	CGCTCTGATGTCCGTTTGTCCTAC	CCTTCTTCGTCTAAGCCATCCAACA
	ClHDZ13	I	Cla97C04G076510	GGAAGAGACGACGGTGGAATGC	ACCAGAATGGAGGAGCTGAAGC
	ClHDZ14	II	Cla97C05G080370	TGTGGCGGTGTCTTCGTCTTC	GGTAACACTGCCCACGGGTTAA
	ClHDZ15	I	Cla97C05G080560	AAGCCTTGTGCGTCAGTTGAG	AGGAGCCTTGAGCAGGTTCC
	ClHDZ18	II	Cla97C05G098910	TACAAGCCGCCACTCTCACTGT	CAAGCCGCCGATGGGTGTTT
	ClHDZ19	I	Cla97C05G106550	CGAAGCCCTCAAATCCCACAAC	TGGCTGGTGTTCTTGAGATGTCT
	ClHDZ20	I	Cla97C05G106720	AAGAAGGCTCACAGTGGATCAAGTT	CGCAAACCAATCTCCTCAGCAATT
	ClHDZ22	II	Cla97C06G123330	ACAATAAGCAGCAGCAGCAGCA	ATGTTGTTGTTGGCGTCGTCGT
	ClHDZ23	II	Cla97C07G134460	AGAAGGAGGTGGAGGAGCTGAG	GCGTGGGCACATTGTGAGATTC
	ClHDZ28	II	Cla97C09G166050	CCGACGCTAATGAAGATCCACCG	TCCGCCGCCGTATAGTCCAA
	ClHDZ30	I	Cla97C09G179770	TCCGCTTCCTTCAACGCCATTC	CCTCGTCGCCATTCACTTCCTC
	ClHDZ31	I	Cla97C09G180320	TGGAGTGAACTCGGAGGAGGAAG	TCCCACCAGGTCAAAGGCTCTC
	ClHDZ32	II	Cla97C10G187080	TGGGAAACGGAGTGAACGAGAGA	TTCTTCCAAGACGGCGGACTGA
	ClHDZ33	II	Cla97C10G191810	CGGCGGCGACATTAACTATATGC	CTAACATGCGGCGGAAGGACTG
	ClHDZ34	I	Cla97C10G191910	GCCGCCGTGAAACTCAACTACTT	ACAAGCCTCCTCTCCACTGAAGA
	ClHDZ35	II	Cla97C10G195530	GCCACTTCTCGCCGATCTTCTC	AATTCTCCTCCCTCGCCATCCG
	ClHDZ36	I	Cla97C10G197160	GGAGGAGAAGCACCAATTCCATCA	AGAATCACCGCTGTCGATGAGTTG
	ClHDZ37	II	Cla97C10G200510	GCGAGAAATGGCGGCGGAAT	AGGAGCAGCAGCAGAGGCATTA
	ClHDZ38	I	Cla97C10G202610	TGGAGAAGAAGAAGCGGCTGAGT	AACGGCGATCTGACGAGGCT
	ClHDZ39	I	Cla97C11G220290	AATCGCAGAGCCCGTTGGAAA	TGACCTTTGAAGCAAGAGAAGCATT

## Sheet: Table S2
	Table S2 Syntenic relationships of ClHDZs
	ID	Region 1				Region 2				Gene ID1	Gene ID2
		Chromosome	Start	End	Length(bp)	Chromosome	Start	End	Length(bp)
	1	Cla97Chr01	33838063	34298151	460089	Cla97Chr02	1319304	1729493	410190	ClHDZ7	ClHDZ9
	2	Cla97Chr01	33477778	34465602	987825	Cla97Chr03	4370770	6002527	1631758	ClHDZ7	ClHDZ11
	3	Cla97Chr01	26822215	27346121	523907	Cla97Chr05	33712769	34271937	559169	ClHDZ3	ClHDZ20
	4	Cla97Chr01	31604766	31918441	313676	Cla97Chr07	22316542	23532660	1216119	ClHDZ6	ClHDZ24
	5	Cla97Chr01	26822215	27324860	502646	Cla97Chr09	33107281	33882051	774771	ClHDZ3	ClHDZ30
	6	Cla97Chr01	30795983	31449369	653387	Cla97Chr11	26148763	27019837	871075	ClHDZ5	ClHDZ39
	7	Cla97Chr02	1299662	1729493	429832	Cla97Chr03	4929667	5605035	675369	ClHDZ9	ClHDZ11
	8	Cla97Chr03	4815392	5408656	593265	Cla97Chr05	22290552	24897102	2606551	ClHDZ11	NA
	9	Cla97Chr04	20098971	24702362	4603392	Cla97Chr10	31592772	35050924	3458153	ClHDZ13	ClHDZ38
	10	Cla97Chr05	1664314	2659244	994931	Cla97Chr06	66818	770568	703751	ClHDZ16	ClHDZ21
	11	Cla97Chr05	33438464	33989873	551410	Cla97Chr09	32923192	33557640	634449	ClHDZ19	ClHDZ30
	12	Cla97Chr07	27242286	27860729	618444	Cla97Chr09	1606086	2438777	832692	ClHDZ25	ClHDZ27
	13	Cla97Chr09	32969945	34421399	1451455	Cla97Chr10	26293278	28079508	1786231	ClHDZ31	ClHDZ36
	14	Cla97Chr09	2691767	3294429	602663	Cla97Chr10	24941299	25423225	481927	ClHDZ28	ClHDZ35

## Sheet: Table S3
	Table S3 Syntenic relationships of HD-ZIP genes among species.
	Species (Speices 1 and 2)	ID	Region 1 (Species 1)				Region 2 (Species 2)				Gene ID1	Gene ID2
			Chromosome	Start	End	Length(bp)	Chromosome	Start	End	Length(bp)
	C. sativus and C. lannatus	1	Chr1	6294585	7831489	1536905	Cla97Chr01	33477778	34825449	1347672	CsHDZ03	ClHDZ7		35 ClHDZs
		2	Chr1	4694732	5226152	531421	Cla97Chr01	26822215	27751679	929465	CsHDZ02	ClHDZ3
		3	Chr1	19388569	19767267	378699	Cla97Chr01	36152833	36349214	196382	CsHDZ05	ClHDZ8
		4	Chr1	5488506	7630567	2142062	Cla97Chr03	3346835	6115933	2769099	CsHDZ03	ClHDZ11
		5	Chr1	19647432	19870956	223525	Cla97Chr03	6189258	6594061	404804	CsHDZ05	ClHDZ12
		6	Chr1	3156915	4687928	1531014	Cla97Chr04	24739668	26926108	2186441	CsHDZ01
		7	Chr1	4930285	5240296	310012	Cla97Chr05	33712769	34360130	647362	CsHDZ02	ClHDZ20
		8	Chr1	15152916	15937633	784718	Cla97Chr06	24668263	25779369	1111107	CsHDZ04	ClHDZ22
		9	Chr1	4930285	5668426	738142	Cla97Chr09	33298352	34492058	1193707	CsHDZ02	ClHDZ30
		10	Chr2	21446891	21818978	372088	Cla97Chr01	33605731	33844699	238969	CsHDZ06	ClHDZ7
		11	Chr2	21073131	22003675	930545	Cla97Chr02	1549672	2350441	800770	CsHDZ06	ClHDZ9
		12	Chr2	21659176	22248313	589138	Cla97Chr03	4738455	5171313	432859	CsHDZ06	ClHDZ11
		13	Chr3	37761161	38393295	632135	Cla97Chr01	30795983	31444849	648867	CsHDZ18	ClHDZ5
		14	Chr3	27117210	29277890	2160681	Cla97Chr04	20098971	24261649	4162679	CsHDZ15	ClHDZ13
		15	Chr3	6184847	12970551	6785705	Cla97Chr05	35626	8720819	8685194	CsHDZ08;CsHDZ09	ClHDZ14;ClHDZ15
		16	Chr3	12997102	15531072	2533971	Cla97Chr05	9155357	11821303	2665947	CsHDZ11	ClHDZ17
		17	Chr3	12267674	12876605	608932	Cla97Chr05	1291579	1811764	520186	NA	ClHDZ16
		18	Chr3	20660805	21149809	489005	Cla97Chr07	27533116	27734038	200923	NA	ClHDZ25
		19	Chr3	38682575	39777485	1094911	Cla97Chr09	10899709	17504557	6604849	CsHDZ20	ClHDZ29
		20	Chr3	32618211	33794656	1176446	Cla97Chr09	32890656	34421399	1530744	CsHDZ17	ClHDZ31
		21	Chr3	21013287	21149809	136523	Cla97Chr09	1663649	1821328	157680	NA	ClHDZ27
		22	Chr3	25832871	27126055	1293185	Cla97Chr10	23607394	25725239	2117846	CsHDZ14	ClHDZ35
		23	Chr3	29641209	34295058	4653850	Cla97Chr10	25543293	32159257	6615965	CsHDZ16;CsHDZ17	ClHDZ37;ClHDZ36
		24	Chr3	27098787	29277890	2179104	Cla97Chr10	32146774	35092569	2945796	CsHDZ15	ClHDZ38
		25	Chr3	37554266	38676094	1121829	Cla97Chr11	25942923	27379459	1436537	CsHDZ18;CsHDZ19	ClHDZ39;ClHDZ40
		26	Chr4	21526704	21805132	278429	Cla97Chr01	30307041	30737606	430566	CsHDZ22	ClHDZ4
		27	Chr4	21755722	22222802	467081	Cla97Chr05	28037586	28558361	520776	CsHDZ22	ClHDZ18
		28	Chr4	2905774	4071961	1166188	Cla97Chr07	17968798	23700676	5731879	CsHDZ21	ClHDZ24
		29	Chr5	22138738	22599353	460616	Cla97Chr01	26822215	27346121	523907	CsHDZ25	ClHDZ3
		30	Chr5	25735054	26209211	474158	Cla97Chr01	26822215	27346121	523907	CsHDZ28	ClHDZ3
		31	Chr5	19343534	20394105	1050572	Cla97Chr01	5781210	7271777	1490568	CsHDZ24	ClHDZ1
		32	Chr5	21351251	24924070	3572820	Cla97Chr05	30711262	35165685	4454424	CsHDZ25;CsHDZ26	ClHDZ20;ClHDZ19
		33	Chr5	25995042	26517702	522661	Cla97Chr05	33366885	33989873	622989	CsHDZ28	ClHDZ19
		34	Chr5	1495842	2058333	562492	Cla97Chr07	12123247	14334644	2211398	CsHDZ23	ClHDZ23
		35	Chr5	25646304	26487531	841228	Cla97Chr09	32868922	34007368	1138447	CsHDZ27;CsHDZ28	ClHDZ31;ClHDZ30
		36	Chr5	22499909	22822995	323087	Cla97Chr09	32923192	33392613	469422	CsHDZ26	ClHDZ30
		37	Chr6	21802328	29060604	7258277	Cla97Chr01	27755177	36907713	9152537	CsHDZ32;CsHDZ33;CsHDZ34;CsHDZ35;CsHDZ36	ClHDZ4;ClHDZ5;ClHDZ6;ClHDZ7;ClHDZ8
		38	Chr6	9739657	10855926	1116270	Cla97Chr02	34689883	35871333	1181451	CsHDZ30	ClHDZ10
		39	Chr6	26566193	27200516	634324	Cla97Chr03	4623909	6002527	1378619	CsHDZ35	ClHDZ11
		40	Chr6	27240422	28526469	1286048	Cla97Chr03	6390500	8894491	2503992	CsHDZ36	ClHDZ12
		41	Chr6	20642165	21800102	1157938	Cla97Chr04	23055696	24726850	1671155	CsHDZ31	ClHDZ13
		42	Chr6	4937899	5479980	542082	Cla97Chr05	1664314	2659244	994931	CsHDZ29	ClHDZ16
		43	Chr6	4890909	7443764	2552856	Cla97Chr06	17916	3638230	3620315	CsHDZ29	ClHDZ21
		44	Chr6	20474370	21812102	1337733	Cla97Chr10	31535864	33257029	1721166	CsHDZ31	ClHDZ38
		45	Chr6	24397536	24851920	454385	Cla97Chr11	26148763	26941281	792519	CsHDZ33	ClHDZ39
		46	Chr7	2231073	2934449	703377	Cla97Chr01	33581956	34465602	883647	CsHDZ37	ClHDZ7
		47	Chr7	6422	2903524	2897103	Cla97Chr02	1238098	4822479	3584382	CsHDZ37	ClHDZ9
		48	Chr7	2383028	2857260	474233	Cla97Chr03	4709782	5605035	895254	CsHDZ37	ClHDZ11
		49	Chr7	17245079	17894226	649148	Cla97Chr07	27242286	27860729	618444	CsHDZ39	ClHDZ25
		50	Chr7	16580272	19202030	2621759	Cla97Chr09	27679	3303537	3275859	CsHDZ38;CsHDZ39;CsHDZ40	ClHDZ28;ClHDZ27;ClHDZ26
		51	Chr7	15036094	17037232	2001139	Cla97Chr10	21869509	25423225	3553717	CsHDZ38	ClHDZ35
		52	Chr7	16506333	16648982	142650	Cla97Chr10	30168414	30581007	412594	CsHDZ38	ClHDZ37
	Arabidopsis theliana and C. lannatus	1	Chr1	10355703	10894572	538870	Cla97Chr01	35266548	36283488	1016941	AtHD9	ClHDZ8
		2	Chr1	26735956	26815671	79716	Cla97Chr01	6268951	6443887	174937	AtHB18	ClHDZ1
		3	Chr1	1451030	1537525	86496	Cla97Chr02	1634129	2051435	417307	AtHDG2	ClHDZ9
		4	Chr1	10496730	10835538	338809	Cla97Chr03	6287245	7906950	1619706	AtHD9	ClHDZ12
		5	Chr1	25559246	26637127	1077882	Cla97Chr05	32124171	34740941	2616771	AtHB13	ClHDZ19
		6	Chr1	8871568	9465444	593877	Cla97Chr05	32169017	34075637	1906621	AtHB23;AtHD54	ClHDZ19;ClHDZ20
		7	Chr1	19164063	19610452	446390	Cla97Chr07	27333639	28212333	878695	AtHD15	ClHDZ25
		8	Chr1	30007326	30092238	84913	Cla97Chr07	27584455	27913584	329130	AtGL2	ClHDZ25
		9	Chr1	30036956	30097165	60210	Cla97Chr09	1721143	1968935	247793	AtGL2	ClHDZ27
		10	Chr1	9215901	9361833	145933	Cla97Chr09	32890656	33392613	501958	AtHB23	ClHDZ30
		11	Chr1	26111809	26269013	157205	Cla97Chr09	32911214	33392613	481400	AtHB13	ClHDZ30
		12	Chr1	19164063	19414678	250616	Cla97Chr09	85439	437394	351956	AtHD15	ClHDZ26
		13	Chr2	14275800	14821965	546166	Cla97Chr01	34504959	36732729	2227771	AtHB14	ClHDZ8
		14	Chr2	9426849	9527830	100982	Cla97Chr01	31594779	31918441	323663	AtHB6	ClHDZ6
		15	Chr2	7564345	8061056	496712	Cla97Chr01	31874799	33160121	1285323	AtHB21	ClHDZ6
		16	Chr2	9393823	9938875	545053	Cla97Chr01	29829309	31752584	1923276	AtHB6;AtHAT9	ClHDZ5;ClHDZ4
		17	Chr2	13714547	13856112	141566	Cla97Chr02	1574157	2220047	645891	AtHDG3	ClHDZ9
		18	Chr2	14488786	14644273	155488	Cla97Chr03	6406462	7834774	1428313	AtHB14	ClHDZ12
		19	Chr2	15119542	15661335	541794	Cla97Chr04	23145284	24726850	1581567	AtHB22	ClHDZ13
		20	Chr2	18591665	19200221	608557	Cla97Chr05	561375	2356099	1794725	AtHB7	ClHDZ15
		21	Chr2	18432719	18604751	172033	Cla97Chr05	353234	558400	205167	AtHB4	ClHDZ14
		22	Chr2	15053623	16171918	1118296	Cla97Chr10	31028720	35092569	4063850	AtHB22	ClHDZ38
		23	Chr2	18429264	18703093	273830	Cla97Chr10	2410995	3648357	1237363	AtHB4	ClHDZ32
		24	Chr3	59471	113554	54084	Cla97Chr05	33593061	34075637	482577	AtHB20	ClHDZ19
		25	Chr3	22356952	22780191	423240	Cla97Chr05	1192768	2402098	1209331	AtHDG1	ClHDZ16
		26	Chr3	22818589	22945288	126700	Cla97Chr05	567933	994148	426216	AtHB12	ClHDZ15
		27	Chr3	22306488	22395044	88557	Cla97Chr05	353234	531433	178200	AtHAT3	ClHDZ14
		28	Chr3	22379805	22638817	259013	Cla97Chr06	48313	586896	538584	AtHDG1	ClHDZ21
		29	Chr3	151762	298648	146887	Cla97Chr09	33767403	34637955	870553	AtHB1	ClHDZ31
		30	Chr3	46396	101992	55597	Cla97Chr09	32969945	33458814	488870	AtHB20	ClHDZ30
		31	Chr3	22304152	22461779	157628	Cla97Chr10	2579915	3596678	1016764	AtHAT3	ClHDZ32
		32	Chr3	19592	245268	225677	Cla97Chr10	26293278	28207111	1913834	AtHB1	ClHDZ36
		33	Chr4	17527650	17900305	372656	Cla97Chr01	29850701	31320056	1469356	AtHAT22	ClHDZ4
		34	Chr4	1889473	2487779	598307	Cla97Chr01	33505653	33860666	355014	AtPDF2	ClHDZ7
		35	Chr4	18429892	18573084	143193	Cla97Chr01	31574652	31918441	343790	AtHB16	ClHDZ6
		36	Chr4	16842188	17334349	492162	Cla97Chr01	31863038	33160121	1297084	AtHB40	ClHDZ6
		37	Chr4	11548618	11803445	254828	Cla97Chr01	33448976	33860666	411691	AtML1	ClHDZ7
		38	Chr4	18395294	18584524	189231	Cla97Chr01	31279962	31773472	493511	AtHB16	ClHDZ5
		39	Chr4	2224422	2519977	295556	Cla97Chr03	4677296	5100157	422862	AtPDF2	ClHDZ11
		40	Chr4	11548618	11702666	154049	Cla97Chr03	4623909	4950563	326655	AtML1	ClHDZ11
		41	Chr4	122851	333477	210627	Cla97Chr05	1352221	1754870	402650	AtANL2	ClHDZ16
		42	Chr4	9848032	10007626	159595	Cla97Chr09	11164305	13286048	2121744	AtHDG4	ClHDZ29
		43	Chr4	9681539	9844095	162557	Cla97Chr10	2106431	2852972	746542	AtHAT1	ClHDZ32
		44	Chr4	9302798	9474803	172006	Cla97Chr10	2406454	3066428	659975	AtHB2	ClHDZ32
		45	Chr4	17752084	17872482	120399	Cla97Chr10	11353673	16377705	5024033	AtHAT22	ClHDZ33
		46	Chr5	25958025	26137183	179159	Cla97Chr01	31498936	32096046	597111	AtHB5	ClHDZ6
		47	Chr5	26625080	26664403	39324	Cla97Chr01	31874799	32017711	142913	AtHB53	ClHDZ6
		48	Chr5	25940711	26363460	422750	Cla97Chr01	30533179	31851831	1318653	AtHB5	ClHDZ5
		49	Chr5	24051552	24462541	410990	Cla97Chr02	34157282	35201464	1044183	AtREV	ClHDZ10
		50	Chr5	908563	1015345	106783	Cla97Chr04	23986016	24316494	330479	AtHB51	ClHDZ13
		51	Chr5	4831748	4968035	136288	Cla97Chr05	33483184	33913293	430110	AtHB3	ClHDZ19
		52	Chr5	26006835	26103911	97077	Cla97Chr07	22316542	23671788	1355247	AtHB5	ClHDZ24
		53	Chr5	4874332	4982231	107900	Cla97Chr09	32947158	33488346	541189	AtHB3	ClHDZ30
		54	Chr5	19072009	19294737	222729	Cla97Chr10	2003728	3153699	1149972	AtHAT2	ClHDZ32
		55	Chr5	908563	1006373	97811	Cla97Chr10	32068264	32492602	424339	AtHB51	ClHDZ38
		56	Chr5	1989747	2142679	152933	Cla97Chr10	30199534	31016975	817442	AtHAT14	ClHDZ37
		57	Chr5	26101939	26295440	193502	Cla97Chr11	26319113	27003006	683894	AtHB5	ClHDZ39
	Arabidopsis theliana and C. sativus	1	Chr1	1457063	1542432	85370	Chr2	21459004	21991876	532873	AtHDG2	CsHDZ06
		2	Chr4	11548618	11685644	137027	Chr1	6569775	6800363	230589	AtML1	CsHDZ03
		3	Chr1	9241435	9357460	116026	Chr5	22581272	22813733	232462	AtHB23	CsHDZ26
		4	Chr1	9386784	9424069	37286	Chr5	22371745	22483667	111923	AtHD54	CsHDZ25
		5	Chr1	26735956	26815671	79716	Chr5	19935697	20055351	119655	AtHB18	CsHDZ24
		6	Chr1	10355703	10904630	548928	Chr6	27814101	28600772	786672	AtHD9	CsHDZ36
		7	Chr1	19164063	19414678	250616	Chr7	18837283	19125479	288197	AtHD15	CsHDZ40
		8	Chr1	1451030	1537525	86496	Chr7	2269828	2590577	320750	AtHDG2	CsHDZ37
		9	Chr1	30036956	30097165	60210	Chr7	17585615	17815401	229787	AtGL2	CsHDZ39
		10	Chr2	13713036	13833209	120174	Chr2	21453941	21991876	537936	AtHDG3	CsHDZ06
		11	Chr2	15257583	15556831	299249	Chr3	28603993	29277890	673898	AtHB22	CsHDZ15
		12	Chr2	19090953	19194849	103897	Chr3	6571983	6739380	167398	AtHB7	CsHDZ09
		13	Chr2	18432719	18604751	172033	Chr3	6390558	6552171	161614	AtHB4	CsHDZ08
		14	Chr2	9704706	9769766	65061	Chr4	21586193	21805132	218940	AtHAT9	CsHDZ22
		15	Chr2	14518406	14765079	246674	Chr6	27946152	28835907	889756	AtHB14	CsHDZ36
		16	Chr2	7564345	8061056	496712	Chr6	25199931	26194227	994297	AtHB21	CsHDZ34
		17	Chr2	9393823	9938875	545053	Chr6	23552594	25086752	1534159	AtHB6;AtHAT9	CsHDZ33;CsHDZ32
		18	Chr2	15106940	15560363	453424	Chr6	20825534	21808126	982593	AtHB22	CsHDZ31
		19	Chr2	13714547	13852080	137534	Chr7	2262693	2616306	353614	AtHDG3	CsHDZ37
		20	Chr3	19592	245268	225677	Chr3	32499988	33794656	1294669	AtHB1	CsHDZ17
		21	Chr3	22306488	22395044	88557	Chr3	6390558	6526875	136318	AtHAT3	CsHDZ08
		22	Chr4	12930402	13112360	181959	Chr3	11873820	12961277	1087458	AtFWA	CsHDZ10
		23	Chr4	9848032	10007626	159595	Chr3	38788361	39258698	470338	AtHDG4	CsHDZ20
		24	Chr4	9739663	9844095	104433	Chr3	1570950	1897140	326191	AtHAT1	CsHDZ07
		25	Chr4	9358117	9453254	95138	Chr3	1889451	2008340	118890	AtHB2	CsHDZ07
		26	Chr5	20878613	21429447	550835	Chr3	11834140	12970551	1136412	AtHDG7	CsHDZ10
		27	Chr5	1873162	2142679	269518	Chr3	29932496	31092665	1160170	AtHAT14	CsHDZ16
		28	Chr5	19133986	19263424	129439	Chr3	1706130	2051396	345267	AtHAT2	CsHDZ07
		29	Chr5	26101939	26285413	183475	Chr3	37828279	38383680	555402	AtHB5	CsHDZ18
		30	Chr5	931904	1006373	74470	Chr3	29041903	29265144	223242	AtHB51	CsHDZ15
		31	Chr3	22441771	22638817	197047	Chr6	4926077	5257046	330970	AtHDG1	CsHDZ29
		32	Chr4	17540490	17769606	229117	Chr4	21428966	21805132	376167	AtHAT22	CsHDZ22
		33	Chr5	26634320	26662894	28575	Chr4	3225455	3361779	136325	AtHB53	CsHDZ21
		34	Chr4	17540490	17884821	344332	Chr6	23652605	24655966	1003362	AtHAT22	CsHDZ32
		35	Chr4	2116553	2487779	371227	Chr6	26538754	26754517	215764	AtPDF2	CsHDZ35
		36	Chr4	16842188	17334349	492162	Chr6	25188710	26194227	1005518	AtHB40	CsHDZ34
		37	Chr4	18374736	18584524	209789	Chr6	24703503	25146194	442692	AtHB16	CsHDZ33
		38	Chr5	24336623	24462541	125919	Chr6	9950391	10262721	312331	AtREV	CsHDZ30
		39	Chr5	26625080	26664403	39324	Chr6	25199931	25306946	107016	AtHB53	CsHDZ34
		40	Chr5	25977621	26363460	385840	Chr6	24115745	25007014	891270	AtHB5	CsHDZ33
		41	Chr5	908563	1015345	106783	Chr6	21245836	21501530	255695	AtHB51	CsHDZ31
